# Supplementary material for: ﻿Three new species of the cockroach genus Nocticola Bolívar, 1892 (Blattodea, Corydioidea, Nocticolidae) from China
Source: Zookeys. 2025 Mar 19;1232:267–84. doi: 10.3897/zookeys.1232.136907 (PMC11947728; doi:10.3897/zookeys.1232.136907)
Supplement: XML Treatment for Nocticola [file zookeys.1232.136907-treatment1.xml]

<!DOCTYPE tp:taxon-treatment
  PUBLIC "-//TaxonX//DTD Taxonomic Treatment Publishing DTD v0 20100105//EN" "tax-treatment-NSO.dtd">
<tp:taxon-treatment xmlns:tp="http://www.plazi.org/taxpub"><tp:treatment-meta><kwd-group><label>Taxon classification</label><kwd>
                <named-content content-type="kingdom">Animalia</named-content>
              </kwd><kwd>
                <named-content content-type="order">Blattodea</named-content>
              </kwd><kwd>
                <named-content content-type="family">Nocticolidae</named-content>
              </kwd></kwd-group><mixed-citation publication-type="journal"><person-group><name><surname>Li</surname><given-names>Ting-Ting</given-names></name><name><surname>Liu</surname><given-names>De-Xing</given-names></name><name><surname>Chen</surname><given-names>Jian</given-names></name><name><surname>Wei</surname><given-names>Xiao-Ya</given-names></name><name><surname>Yue</surname><given-names>Qiao-Yun</given-names></name><name><surname>Qiu</surname><given-names>De-yi</given-names></name></person-group><article-title>﻿Three new species of the cockroach genus <italic><tp:taxon-name><tp:taxon-name-part taxon-name-part-type="genus" reg="Nocticola">Nocticola</tp:taxon-name-part></tp:taxon-name></italic> Bolívar, 1892 (<tp:taxon-name><tp:taxon-name-part taxon-name-part-type="order">Blattodea</tp:taxon-name-part></tp:taxon-name>, <tp:taxon-name><tp:taxon-name-part taxon-name-part-type="superfamily">Corydioidea</tp:taxon-name-part></tp:taxon-name>, <tp:taxon-name><tp:taxon-name-part taxon-name-part-type="family">Nocticolidae</tp:taxon-name-part></tp:taxon-name>) from China</article-title><source>Zookeys</source><day>19</day><month>03</month><year>2025</year><volume>1232</volume><fpage>267</fpage><lpage>284</lpage><pub-id pub-id-type="doi">10.3897/zookeys.1232.136907</pub-id></mixed-citation></tp:treatment-meta><tp:nomenclature><label>﻿Genus</label><tp:taxon-name>
              <object-id xmlns:xlink="http://www.w3.org/1999/xlink" content-type="arpha" xlink:type="simple">20E84954-832B-51F8-A9F6-F9721D7587E8</object-id>
              <tp:taxon-name-part taxon-name-part-type="genus" reg="Nocticola">Nocticola</tp:taxon-name-part>
            </tp:taxon-name><tp:taxon-authority>Bolívar, 1892</tp:taxon-authority><tp:nomenclature-citation-list><tp:nomenclature-citation><tp:taxon-name>
                  <tp:taxon-name-part taxon-name-part-type="genus" reg="Nocticola">Nocticola</tp:taxon-name-part>
                </tp:taxon-name><comment>Bolívar, 1892: 29.</comment></tp:nomenclature-citation></tp:nomenclature-citation-list></tp:nomenclature><tp:treatment-sec sec-type="type species" id="SECID0ESSAE"><title>Type species.</title><p><italic><tp:taxon-name><tp:taxon-name-part taxon-name-part-type="genus" reg="Nocticola">Nocticola</tp:taxon-name-part><tp:taxon-name-part taxon-name-part-type="species" reg="simoni">simoni</tp:taxon-name-part></tp:taxon-name></italic>. First used as <tp:taxon-name><tp:taxon-name-part taxon-name-part-type="family">Nocticolidae</tp:taxon-name-part></tp:taxon-name> Brunner 1915. <xref ref-type="bibr" rid="B34">Roth (1988)</xref> diagnosed and discussed <tp:taxon-name><tp:taxon-name-part taxon-name-part-type="family">Nocticolidae</tp:taxon-name-part></tp:taxon-name>.</p></tp:treatment-sec><tp:treatment-sec sec-type="diagnosis" id="SECID0ERTAE"><title>Diagnosis.</title><p>The following description is in accordance with the traits proposed by <xref ref-type="bibr" rid="B34">Roth (1988)</xref> and the diagnosis of <xref ref-type="bibr" rid="B1">Andersen and Kjaerandsen (1995)</xref>. Habitus small and delicate. Eyes well developed, variably reduced or absent; ocelli present or absent. Male wings are either reduced or well developed; front and hind wings are similar if well developed, membranous hyaline with minute pubescence and with few, essentially straight veins. Anteroventral margin of front femur with a row of piliform setae only, terminating at one or more large spines (= Type C); arolia and pulvilli absent; tarsal claws very small, simple, and symmetrical. Left and right phallomeres of the male genitalia are complex, always with a hook. Modification of the male abdomen tergal gland divides <italic><tp:taxon-name><tp:taxon-name-part taxon-name-part-type="genus" reg="Nocticola">Nocticola</tp:taxon-name-part></tp:taxon-name></italic> into two groups: the <italic><tp:taxon-name><tp:taxon-name-part taxon-name-part-type="genus" reg="Nocticola"/><tp:taxon-name-part taxon-name-part-type="species" reg="simoni">simoni</tp:taxon-name-part></tp:taxon-name></italic> species group (male terga unspecialized) and the <italic><tp:taxon-name><tp:taxon-name-part taxon-name-part-type="genus" reg="Nocticola"/><tp:taxon-name-part taxon-name-part-type="species" reg="uenoi">uenoi</tp:taxon-name-part></tp:taxon-name></italic> species group (male fourth abdominal terga specialized).</p></tp:treatment-sec><tp:treatment-sec sec-type="Differential diagnosis" id="SECID0E1UAE"><title>Differential diagnosis.</title><p><xref ref-type="bibr" rid="B14">Gravely (1910)</xref> compared the wing veins of <italic><tp:taxon-name><tp:taxon-name-part taxon-name-part-type="genus" reg="Alluaudellina">Alluaudellina</tp:taxon-name-part><tp:taxon-name-part taxon-name-part-type="species" reg="himalayensis">himalayensis</tp:taxon-name-part></tp:taxon-name></italic> and <italic><tp:taxon-name><tp:taxon-name-part taxon-name-part-type="genus" reg="Cardacus">Cardacus</tp:taxon-name-part><tp:taxon-name-part taxon-name-part-type="species" reg="willeyi">willeyi</tp:taxon-name-part></tp:taxon-name></italic>, and concluded that the wing veins cannot be an important feature to distinguish these two genera. He distinguished the two genera by the presence or absence of ocelli, and whether the head is exposed or covered by the pronotum. <xref ref-type="bibr" rid="B19">Karny (1924)</xref> distinguished <italic><tp:taxon-name><tp:taxon-name-part taxon-name-part-type="genus" reg="Cardacopsis">Cardacopsis</tp:taxon-name-part></tp:taxon-name></italic>, <italic><tp:taxon-name><tp:taxon-name-part taxon-name-part-type="genus" reg="Alluaudellina">Alluaudellina</tp:taxon-name-part></tp:taxon-name></italic> and <italic><tp:taxon-name><tp:taxon-name-part taxon-name-part-type="genus" reg="Cardacus">Cardacus</tp:taxon-name-part></tp:taxon-name></italic> by the degree of eye development, wing venation, and the presence or absence of ocelli, but he did not include <italic><tp:taxon-name><tp:taxon-name-part taxon-name-part-type="genus" reg="Nocticola">Nocticola</tp:taxon-name-part></tp:taxon-name></italic> in the discussion. <xref ref-type="bibr" rid="B34">Roth (1988)</xref> considered that <xref ref-type="bibr" rid="B6">Chopard (1946)</xref> established the genus <italic><tp:taxon-name><tp:taxon-name-part taxon-name-part-type="genus" reg="Typhloblattodes">Typhloblattodes</tp:taxon-name-part></tp:taxon-name></italic> using a nymph specimen, questioning the validity of this genus. <xref ref-type="bibr" rid="B5">Chopard (1932</xref>, <xref ref-type="bibr" rid="B6">1946</xref>, <xref ref-type="bibr" rid="B8">1966</xref>) believed that there was polymorphism in the wing veins of <italic><tp:taxon-name><tp:taxon-name-part taxon-name-part-type="genus" reg="Alluaudellina">Alluaudellina</tp:taxon-name-part><tp:taxon-name-part taxon-name-part-type="species" reg="himalayensis">himalayensis</tp:taxon-name-part></tp:taxon-name></italic>, and, in <italic><tp:taxon-name><tp:taxon-name-part taxon-name-part-type="genus" reg="Nocticola">Nocticola</tp:taxon-name-part></tp:taxon-name></italic>, polymorphism in wings and eyes development, making these features of questionable value in generic diagnosis. Consequently, he was unable to distinguish <italic><tp:taxon-name><tp:taxon-name-part taxon-name-part-type="genus" reg="Nocticola">Nocticola</tp:taxon-name-part></tp:taxon-name></italic> from <italic><tp:taxon-name><tp:taxon-name-part taxon-name-part-type="genus" reg="Alluaudellina">Alluaudellina</tp:taxon-name-part></tp:taxon-name></italic> and believed that they may be synonyms. The genus <italic><tp:taxon-name><tp:taxon-name-part taxon-name-part-type="genus" reg="Nocticola">Nocticola</tp:taxon-name-part></tp:taxon-name></italic> can be distinguished from <italic><tp:taxon-name><tp:taxon-name-part taxon-name-part-type="genus" reg="Typhloblatta">Typhloblatta</tp:taxon-name-part></tp:taxon-name></italic> and <italic><tp:taxon-name><tp:taxon-name-part taxon-name-part-type="genus" reg="Pholeosilpha">Pholeosilpha</tp:taxon-name-part></tp:taxon-name></italic> by the following characteristics: anteroventral margin of front femur Type C, in contrast forefemoral spination type B2 in <italic><tp:taxon-name><tp:taxon-name-part taxon-name-part-type="genus" reg="Typhloblatta">Typhloblatta</tp:taxon-name-part></tp:taxon-name></italic> and <italic><tp:taxon-name><tp:taxon-name-part taxon-name-part-type="genus" reg="Pholeosilpha">Pholeosilpha</tp:taxon-name-part></tp:taxon-name></italic>. The genus <italic><tp:taxon-name><tp:taxon-name-part taxon-name-part-type="genus" reg="Nocticola">Nocticola</tp:taxon-name-part></tp:taxon-name></italic> can be distinguished from <italic><tp:taxon-name><tp:taxon-name-part taxon-name-part-type="genus" reg="Spelaeoblatta">Spelaeoblatta</tp:taxon-name-part></tp:taxon-name></italic> by the following characteristics: 1) anteroventral margin of front femur Type C, in contrast fore femoral spination type B1 in <italic><tp:taxon-name><tp:taxon-name-part taxon-name-part-type="genus" reg="Spelaeoblatta">Spelaeoblatta</tp:taxon-name-part></tp:taxon-name></italic>; 2) abdominal terga are unspecialized or have a gland on the fourth segment, while in <italic><tp:taxon-name><tp:taxon-name-part taxon-name-part-type="genus" reg="Spelaeoblatta">Spelaeoblatta</tp:taxon-name-part></tp:taxon-name></italic> tergal glands on the second and third abdominal tergum; 3) female apterous, whereas female of <italic><tp:taxon-name><tp:taxon-name-part taxon-name-part-type="genus" reg="Spelaeoblatta">Spelaeoblatta</tp:taxon-name-part></tp:taxon-name></italic> lack hind wings but have reduced lateral tegminal pads; 4) male tegmina membranous, with distinctive venation, while in <italic><tp:taxon-name><tp:taxon-name-part taxon-name-part-type="genus" reg="Spelaeoblatta">Spelaeoblatta</tp:taxon-name-part></tp:taxon-name></italic> tegmina corneous, with poorly defined veins. The genus <italic><tp:taxon-name><tp:taxon-name-part taxon-name-part-type="genus" reg="Nocticola">Nocticola</tp:taxon-name-part></tp:taxon-name></italic> can be distinguished from <italic><tp:taxon-name><tp:taxon-name-part taxon-name-part-type="genus" reg="Helmablatta">Helmablatta</tp:taxon-name-part></tp:taxon-name></italic> by the following characteristics: 1) anteroventral margin of front femur Type C, in contrast fore femoral spination type intermediate between A1 and B1 in <italic><tp:taxon-name><tp:taxon-name-part taxon-name-part-type="genus" reg="Helmablatta">Helmablatta</tp:taxon-name-part></tp:taxon-name></italic>; 2) abdominal terga are unspecialized or have a gland on the fourth segment, while in <italic><tp:taxon-name><tp:taxon-name-part taxon-name-part-type="genus" reg="Helmablatta">Helmablatta</tp:taxon-name-part></tp:taxon-name></italic> third to fifth abdominal tergum form a composite gland, and eighth abdominal tergum is specialized. The genus <italic><tp:taxon-name><tp:taxon-name-part taxon-name-part-type="genus" reg="Nocticola">Nocticola</tp:taxon-name-part></tp:taxon-name></italic> can be distinguished from <italic><tp:taxon-name><tp:taxon-name-part taxon-name-part-type="genus" reg="Metanocticola">Metanocticola</tp:taxon-name-part></tp:taxon-name></italic> by the following characteristics: abdominal terga are unspecialized or have a gland on the fourth segment, while in <italic><tp:taxon-name><tp:taxon-name-part taxon-name-part-type="genus" reg="Metanocticola">Metanocticola</tp:taxon-name-part></tp:taxon-name></italic> male has a sex gland on the metanotum. According to current molecular analysis research, it has been shown that <italic><tp:taxon-name><tp:taxon-name-part taxon-name-part-type="genus" reg="Nocticola">Nocticola</tp:taxon-name-part></tp:taxon-name></italic> is polyphyletic (<xref ref-type="bibr" rid="B22">Kovacs et al. 2024</xref>). The three new species are placed in the genus <italic><tp:taxon-name><tp:taxon-name-part taxon-name-part-type="genus" reg="Nocticola">Nocticola</tp:taxon-name-part></tp:taxon-name></italic> based on features of the eyes, male wings, anteroventral margin of front femur type, arolia, pulvilli, abdomen tergal, and male genitalia.</p></tp:treatment-sec><ref-list><ref id="B34"><mixed-citation xmlns:xlink="http://www.w3.org/1999/xlink" xlink:type="simple"><person-group><name name-style="western"><surname>Roth</surname><given-names>LM</given-names></name></person-group> (<year>1988</year>) <article-title>Some cavernicolous and epigean cockroaches with six new species, and a discussion of the <tp:taxon-name><tp:taxon-name-part taxon-name-part-type="family">Nocticolidae</tp:taxon-name-part></tp:taxon-name> (<tp:taxon-name><tp:taxon-name-part taxon-name-part-type="superorder">Dictyoptera</tp:taxon-name-part></tp:taxon-name>: <tp:taxon-name><tp:taxon-name-part taxon-name-part-type="suborder">Blattaria</tp:taxon-name-part></tp:taxon-name>).</article-title><source>Revue Suisse de Zoologie</source><volume>95</volume>: <fpage>297</fpage>–<lpage>321</lpage>. <ext-link xlink:href="10.5962/bhl.part.79654" ext-link-type="doi" xlink:type="simple">https://doi.org/10.5962/bhl.part.79654</ext-link></mixed-citation></ref><ref id="B1"><mixed-citation xmlns:xlink="http://www.w3.org/1999/xlink" xlink:type="simple"><person-group><name name-style="western"><surname>Andersen</surname><given-names>T</given-names></name><name name-style="western"><surname>Kjaerandsen</surname><given-names>J</given-names></name></person-group> (<year>1995</year>) <article-title>Three new species of <italic><tp:taxon-name><tp:taxon-name-part taxon-name-part-type="genus">Nocticola</tp:taxon-name-part></tp:taxon-name></italic> Bolívar from Ghana, West Africa (<tp:taxon-name><tp:taxon-name-part taxon-name-part-type="suborder">Blattaria</tp:taxon-name-part></tp:taxon-name>: <tp:taxon-name><tp:taxon-name-part taxon-name-part-type="family">Nocticolidae</tp:taxon-name-part></tp:taxon-name>).</article-title><source>Journal of African Zoology</source><volume>109</volume>(<issue>4</issue>): <fpage>377</fpage>–<lpage>385</lpage>.</mixed-citation></ref><ref id="B14"><mixed-citation xmlns:xlink="http://www.w3.org/1999/xlink" xlink:type="simple"><person-group><name name-style="western"><surname>Gravely</surname><given-names>FH</given-names></name></person-group> (<year>1910</year>) <article-title><italic><tp:taxon-name><tp:taxon-name-part taxon-name-part-type="genus">Alluaudella</tp:taxon-name-part><tp:taxon-name-part taxon-name-part-type="species">himalayensis</tp:taxon-name-part></tp:taxon-name></italic>, a new species of degenerate (♂) cockroach. With an account of the venation found in the genera <italic><tp:taxon-name><tp:taxon-name-part taxon-name-part-type="genus">Cardax</tp:taxon-name-part></tp:taxon-name></italic> and <italic><tp:taxon-name><tp:taxon-name-part taxon-name-part-type="genus">Alluaudella</tp:taxon-name-part></tp:taxon-name></italic>.</article-title><source>Records of the Indian Museum</source><volume>5</volume>: <fpage>307</fpage>–<lpage>311</lpage>. <ext-link xlink:href="10.5962/bhl.part.10504" ext-link-type="doi" xlink:type="simple">https://doi.org/10.5962/bhl.part.10504</ext-link></mixed-citation></ref><ref id="B19"><mixed-citation xmlns:xlink="http://www.w3.org/1999/xlink" xlink:type="simple"><person-group><name name-style="western"><surname>Karny</surname><given-names>HH</given-names></name></person-group> (<year>1924</year>) <article-title>Beiträge zur Malayischen Orthopterenfauna.</article-title><source>Treubia</source><volume>5</volume>: <fpage>1</fpage>–<lpage>234</lpage>. <ext-link xlink:href="10.14203/treubia.v5i1-3.1681" ext-link-type="doi" xlink:type="simple">https://doi.org/10.14203/treubia.v5i1-3.1681</ext-link></mixed-citation></ref><ref id="B6"><mixed-citation xmlns:xlink="http://www.w3.org/1999/xlink" xlink:type="simple"><person-group><name name-style="western"><surname>Chopard</surname><given-names>L</given-names></name></person-group> (<year>1946</year>) <article-title>Note sur quelques Orthoptères cavernicoles de Madagascar.</article-title><source>Revue Francaise d’Entomologie</source><volume>13</volume>: <fpage>146</fpage>–<lpage>155</lpage>.</mixed-citation></ref><ref id="B5"><mixed-citation xmlns:xlink="http://www.w3.org/1999/xlink" xlink:type="simple"><person-group><name name-style="western"><surname>Chopard</surname><given-names>L</given-names></name></person-group> (<year>1932</year>) <article-title>Un cas de microphtalmie liée à l’atrophie des ailes chez une blatte cavernicole.</article-title> In: <person-group><name name-style="western"><surname>Société Entomologique de France</surname><given-names/></name></person-group> (<role>Ed.</role>) <issue-title>Livre du Centenaire.</issue-title><source>Société Entomologique de France, Paris</source>, <fpage>485</fpage>–<lpage>496</lpage>.</mixed-citation></ref><ref id="B8"><mixed-citation xmlns:xlink="http://www.w3.org/1999/xlink" xlink:type="simple"><person-group><name name-style="western"><surname>Chopard</surname><given-names>L</given-names></name></person-group> (<year>1966</year>) <article-title>Une espèce nouvelle de <italic><tp:taxon-name><tp:taxon-name-part taxon-name-part-type="genus">Nocticola</tp:taxon-name-part></tp:taxon-name></italic> provenant d’une grotte du Transvaa (Dictyoptères, <tp:taxon-name><tp:taxon-name-part taxon-name-part-type="family">Nocticolidae</tp:taxon-name-part></tp:taxon-name>).</article-title><source>In: Bulletin de la Société entomologique de France</source><volume>71</volume>: <fpage>307</fpage>–<lpage>310</lpage>. <ext-link xlink:href="10.3406/bsef.1966.20908" ext-link-type="doi" xlink:type="simple">https://doi.org/10.3406/bsef.1966.20908</ext-link></mixed-citation></ref><ref id="B22"><mixed-citation xmlns:xlink="http://www.w3.org/1999/xlink" xlink:type="simple"><person-group><name name-style="western"><surname>Kovacs</surname><given-names>TGL</given-names></name><name name-style="western"><surname>Walker</surname><given-names>J</given-names></name><name name-style="western"><surname>Hellemans</surname><given-names>S</given-names></name><name name-style="western"><surname>Bourguignon</surname><given-names>T</given-names></name><name name-style="western"><surname>Tatarnic</surname><given-names>NJ</given-names></name><name name-style="western"><surname>McRae</surname><given-names>JM</given-names></name><name name-style="western"><surname>Ho</surname><given-names>SYW</given-names></name><name name-style="western"><surname>Lo</surname><given-names>N</given-names></name></person-group> (<year>2024</year>) <article-title>Dating in the Dark: Elevated Substitution Rates in Cave Cockroaches (<tp:taxon-name><tp:taxon-name-part taxon-name-part-type="order">Blattodea</tp:taxon-name-part></tp:taxon-name>: <tp:taxon-name><tp:taxon-name-part taxon-name-part-type="family">Nocticolidae</tp:taxon-name-part></tp:taxon-name>) Have Negative Impacts on Molecular Date Estimates.</article-title><source>Systematic Biology</source><volume>73</volume>(<issue>3</issue>): <fpage>532</fpage>–<lpage>545</lpage>. <ext-link xlink:href="10.1093/sysbio/syae002" ext-link-type="doi" xlink:type="simple">https://doi.org/10.1093/sysbio/syae002</ext-link></mixed-citation></ref></ref-list></tp:taxon-treatment>
