# Supplementary material for: ﻿Three new species of the cockroach genus Nocticola Bolívar, 1892 (Blattodea, Corydioidea, Nocticolidae) from China
Source: Zookeys. 2025 Mar 19;1232:267–84. doi: 10.3897/zookeys.1232.136907 (PMC11947728; doi:10.3897/zookeys.1232.136907)
Supplement: XML Treatment for Nocticola sinensis [file zookeys.1232.136907-treatment2.xml]

<!DOCTYPE tp:taxon-treatment
  PUBLIC "-//TaxonX//DTD Taxonomic Treatment Publishing DTD v0 20100105//EN" "tax-treatment-NSO.dtd">
<tp:taxon-treatment xmlns:tp="http://www.plazi.org/taxpub"><tp:treatment-meta><kwd-group><label>Taxon classification</label><kwd>
                <named-content content-type="kingdom">Animalia</named-content>
              </kwd><kwd>
                <named-content content-type="order">Blattodea</named-content>
              </kwd><kwd>
                <named-content content-type="family">Nocticolidae</named-content>
              </kwd></kwd-group><mixed-citation publication-type="journal"><person-group><name><surname>Li</surname><given-names>Ting-Ting</given-names></name><name><surname>Liu</surname><given-names>De-Xing</given-names></name><name><surname>Chen</surname><given-names>Jian</given-names></name><name><surname>Wei</surname><given-names>Xiao-Ya</given-names></name><name><surname>Yue</surname><given-names>Qiao-Yun</given-names></name><name><surname>Qiu</surname><given-names>De-yi</given-names></name></person-group><article-title>﻿Three new species of the cockroach genus <italic><tp:taxon-name><tp:taxon-name-part taxon-name-part-type="genus" reg="Nocticola">Nocticola</tp:taxon-name-part></tp:taxon-name></italic> Bolívar, 1892 (<tp:taxon-name><tp:taxon-name-part taxon-name-part-type="order">Blattodea</tp:taxon-name-part></tp:taxon-name>, <tp:taxon-name><tp:taxon-name-part taxon-name-part-type="superfamily">Corydioidea</tp:taxon-name-part></tp:taxon-name>, <tp:taxon-name><tp:taxon-name-part taxon-name-part-type="family">Nocticolidae</tp:taxon-name-part></tp:taxon-name>) from China</article-title><source>Zookeys</source><day>19</day><month>03</month><year>2025</year><volume>1232</volume><fpage>267</fpage><lpage>284</lpage><pub-id pub-id-type="doi">10.3897/zookeys.1232.136907</pub-id></mixed-citation></tp:treatment-meta><tp:nomenclature><label>﻿</label><tp:taxon-name>
              <object-id xmlns:xlink="http://www.w3.org/1999/xlink" content-type="arpha" xlink:type="simple">7E1E7D49-BFD5-55CE-8C30-6F1501954424</object-id>
              <tp:taxon-name-part taxon-name-part-type="genus" reg="Nocticola">Nocticola</tp:taxon-name-part>
              <tp:taxon-name-part taxon-name-part-type="species" reg="sinensis">sinensis</tp:taxon-name-part>
            </tp:taxon-name><tp:taxon-authority>Silvestri, 1946</tp:taxon-authority><xref ref-type="fig" rid="F2">Fig. 2A–L</xref><tp:nomenclature-citation-list><tp:nomenclature-citation><tp:taxon-name>
                  <tp:taxon-name-part taxon-name-part-type="genus" reg="Nocticola">Nocticola</tp:taxon-name-part>
                  <tp:taxon-name-part taxon-name-part-type="species" reg="sinensis">sinensis</tp:taxon-name-part>
                </tp:taxon-name><comment>Silvestri, 1946: 329; <xref ref-type="bibr" rid="B41">Silvestri 1947</xref>: 15; <xref ref-type="bibr" rid="B31">Princis 1952</xref>: 43; <xref ref-type="bibr" rid="B32">Princis 1966</xref>: 603; <xref ref-type="bibr" rid="B34">Roth 1988</xref>: 299; <xref ref-type="bibr" rid="B26">Liu et al. 2017</xref>.</comment></tp:nomenclature-citation></tp:nomenclature-citation-list></tp:nomenclature><tp:treatment-sec sec-type="material" id="SECID0EJFAG"><title>Material examined.</title><p>China • 1 ♂ (deposited in <abbrev xmlns:xlink="http://www.w3.org/1999/xlink" xlink:title="Institute of Entomology of the Shanghai Entomological Museum" id="ABBRID0EPFAG" xlink:type="simple">SHEM</abbrev>); Hong Kong • 1 ♂, (deposited in <abbrev xmlns:xlink="http://www.w3.org/1999/xlink" xlink:title="Zhongshan Customs Technology Center" id="ABBRID0ETFAG" xlink:type="simple">ZSCTC</abbrev>), Hunan Province, Yongzhou City, Jiangyong County; <named-content xmlns:xlink="http://www.w3.org/1999/xlink" content-type="dwc:verbatimCoordinates" xlink:type="simple"><named-content content-type="geo-json" specific-use="{&#34;type&#34;:&#34;Point&#34;,&#34;coordinates&#34;:[111.339000,25.341833]}" id="NCID0E1FAG" xlink:type="simple">25°20.51'N, 111°20.34'E</named-content></named-content>; 330 m; 14 July 2024, Hao-fei Fan leg.</p></tp:treatment-sec><tp:treatment-sec sec-type="description" id="SECID0E6FAG"><title>Description.</title><p>Small size, adult yellowish. Male. (Fig. <xref ref-type="fig" rid="F2">2A, B</xref>). <bold><italic>Head</italic></bold>: vertex of head exposed (Fig. <xref ref-type="fig" rid="F2">2C</xref>); eyes reduced to a few ommatidia narrowly grouped near antennal sockets (Fig. <xref ref-type="fig" rid="F2">2D</xref>); ocelli absent. Pronotum suboval, middle of posterior margin with weak invagination, anterior margin, and lateral margin with 12 setae (Fig. <xref ref-type="fig" rid="F2">2C</xref>). <bold><italic>Tegmina and hind wings</italic></bold>: tegmina not extending beyond the end of abdomen (Fig. <xref ref-type="fig" rid="F2">2A</xref>), veins reduced in number, densely pubescent (Fig. <xref ref-type="fig" rid="F2">2F</xref>). Hind wings reduced, veins reduced in number (Fig. <xref ref-type="fig" rid="F2">2G</xref>). <bold><italic>Legs</italic></bold>: legs long and slender. Anteroventral margin of front femur Type C1 (Fig. <xref ref-type="fig" rid="F2">2E</xref>); the first tarsus of the hind leg longer than the sum of the remaining tarsi; tarsal claws symmetrical and unspecialized (Fig. <xref ref-type="fig" rid="F2">2H</xref>), arolium and pulvillus absent (Fig. <xref ref-type="fig" rid="F2">2I</xref>). <bold><italic>Abdomen and genitalia</italic></bold>: abdominal tergal gland unspecialized. Supra-anal plate symmetrical, middle of the hind margin triangular concave. Cerci 10 segments; ventral surface of segments not spinous setae (Fig. <xref ref-type="fig" rid="F2">2J</xref>). Subgenital symmetrical, middle of the hind margin concave (Fig. <xref ref-type="fig" rid="F2">2L</xref>). Style absent. Male genitalia: genital hook (L3) elongate, ventral to hook with approximately 14 strong setae; accessory hook-like phallomere (L4N), curved inward to approach a right angle, heavily sclerotized; L2 narrow; left process of L1 extends downward, and the right process curved inward; R1 membranous; R2 surface with scale-like tubercles; R3 membranous; R1H reduced, rounded margin (Fig. <xref ref-type="fig" rid="F2">2K</xref>).</p></tp:treatment-sec><tp:treatment-sec sec-type="description" id="SECID0EFIAG"><title>Measurements (mm).</title><p>Male, pronotum: length × width: 0.76–0.90 × 0.98–1.20, tegmen: 1.73–2.00, body length (the length from the tip of vertex up to the tip of abdomen): 2.70–3.00;</p></tp:treatment-sec><tp:treatment-sec sec-type="distribution" id="SECID0EKIAG"><title>Distribution.</title><p>China (Hong Kong, Hunan Prov.).</p></tp:treatment-sec><tp:treatment-sec><!--Section generated to contain objects referenced in tp:taxon-treatment.--><fig id="F2" position="float" orientation="portrait"><object-id xmlns:xlink="http://www.w3.org/1999/xlink" content-type="doi" xlink:type="simple">10.3897/zookeys.1232.136907.figure2</object-id><object-id xmlns:xlink="http://www.w3.org/1999/xlink" content-type="arpha" xlink:type="simple">94D38F6B-238C-579C-BC0D-EDB677DA7861</object-id><label>Figure 2.</label><caption><p><italic><tp:taxon-name><tp:taxon-name-part taxon-name-part-type="genus" reg="Nocticola">Nocticola</tp:taxon-name-part><tp:taxon-name-part taxon-name-part-type="species" reg="sinensis">sinensis</tp:taxon-name-part></tp:taxon-name></italic> Silvestri, 1946: <bold>A</bold> male, dorsal view <bold>B</bold> male, ventral view <bold>C</bold> pronotum <bold>D</bold> head <bold>E</bold> fore femur <bold>F</bold> tegmen <bold>G</bold> hind wings <bold>H</bold> tarsal claw <bold>I</bold> hind tarsus <bold>J</bold> supra-anal plate, dorsal view; male genitalia <bold>K</bold> phallomeres <bold>L</bold> subgenital plate, ventral view. Abbreviations: L1, L2, L3, L4G, L4N, L4M sclerites of the left phallomere (L1 situated in the central dorsal wall; L2 arch-shaped sclerite situated in the ventral to L1; L3 situated in the left wall protrudes a large hook-process; L4G situated in the posterior ventral wall of the ventral lobe; L4N accessory hook-like phallomere; L4M situated in the ventral wall); R1, R2, R3, R1H sclerites of the left phallomere (R1 situated in the dorsal or ventral walls, or in the posterior part of dorsal and ventral wall; R2 a ridge on the ventral margin; R3 plate-like situated in the anteriormost ventral wall; R1H a larger lobed situated in the dorsal wall, with extensions into the ventral wall).</p></caption><graphic xmlns:xlink="http://www.w3.org/1999/xlink" xlink:href="zookeys-1232-267_article-136907__-g002.jpg" position="float" orientation="portrait" xlink:type="simple" id="oo_1285019.jpg"><uri content-type="original_file" xlink:type="simple">https://binary.pensoft.net/fig/1285019</uri></graphic></fig></tp:treatment-sec><ref-list><ref id="B41"><mixed-citation xmlns:xlink="http://www.w3.org/1999/xlink" xlink:type="simple"><person-group><name name-style="western"><surname>Silvestri</surname><given-names>F</given-names></name></person-group> (<year>1947</year>) <article-title>Seconda nota su alcuni termitofili dell’<tp:taxon-name>Indocina</tp:taxon-name> con una appendices ul Macrotermes barneyi Light.</article-title><source>Bollettino del Laboratorio di Entomologia Agraria di Portici</source><volume>7</volume>: <fpage>13</fpage>–<lpage>40</lpage>.</mixed-citation></ref><ref id="B31"><mixed-citation xmlns:xlink="http://www.w3.org/1999/xlink" xlink:type="simple"><person-group><name name-style="western"><surname>Princis</surname><given-names>K</given-names></name></person-group> (<year>1952</year>) Blattarien aus Venezuela, gesammelt von Herrn G. Marcuzzi. Annuario Dell‘Istituto e Museo di Zoologia della Universita di Napoli 6(12), 1–11.</mixed-citation></ref><ref id="B32"><mixed-citation xmlns:xlink="http://www.w3.org/1999/xlink" xlink:type="simple"><person-group><name name-style="western"><surname>Princis</surname><given-names>K</given-names></name></person-group> (<year>1966</year>) <article-title><tp:taxon-name><tp:taxon-name-part taxon-name-part-type="order">Blattariae</tp:taxon-name-part></tp:taxon-name>: Subordo <tp:taxon-name><tp:taxon-name-part taxon-name-part-type="superfamily">Blaberoidea</tp:taxon-name-part></tp:taxon-name>. Fam.: <tp:taxon-name><tp:taxon-name-part taxon-name-part-type="family">Blattidae</tp:taxon-name-part></tp:taxon-name>, <tp:taxon-name><tp:taxon-name-part taxon-name-part-type="family">Nocticolidae</tp:taxon-name-part></tp:taxon-name>.</article-title> In: <person-group><name name-style="western"><surname>Beier</surname><given-names>M</given-names></name></person-group> (<role>Ed.</role>) <issue-title>Orthopterorum Catalogus Pars 8.</issue-title><source>Uitgeverij Dr. W. Junk, ’s-Gravenhage</source>, <fpage>402</fpage>–<lpage>614</lpage>.</mixed-citation></ref><ref id="B34"><mixed-citation xmlns:xlink="http://www.w3.org/1999/xlink" xlink:type="simple"><person-group><name name-style="western"><surname>Roth</surname><given-names>LM</given-names></name></person-group> (<year>1988</year>) <article-title>Some cavernicolous and epigean cockroaches with six new species, and a discussion of the <tp:taxon-name><tp:taxon-name-part taxon-name-part-type="family">Nocticolidae</tp:taxon-name-part></tp:taxon-name> (<tp:taxon-name><tp:taxon-name-part taxon-name-part-type="superorder">Dictyoptera</tp:taxon-name-part></tp:taxon-name>: <tp:taxon-name><tp:taxon-name-part taxon-name-part-type="suborder">Blattaria</tp:taxon-name-part></tp:taxon-name>).</article-title><source>Revue Suisse de Zoologie</source><volume>95</volume>: <fpage>297</fpage>–<lpage>321</lpage>. <ext-link xlink:href="10.5962/bhl.part.79654" ext-link-type="doi" xlink:type="simple">https://doi.org/10.5962/bhl.part.79654</ext-link></mixed-citation></ref><ref id="B26"><mixed-citation xmlns:xlink="http://www.w3.org/1999/xlink" xlink:type="simple"><person-group><name name-style="western"><surname>Liu</surname><given-names>XW</given-names></name><name name-style="western"><surname>Zhu</surname><given-names>WB</given-names></name><name name-style="western"><surname>Dai</surname><given-names>L</given-names></name><name name-style="western"><surname>Wang</surname><given-names>HQ</given-names></name></person-group> (<year>2017</year>) Cockroaches of southeastern China. Henan Science and Technology Press, Zhengzhou, 15–19. [in Chinese]</mixed-citation></ref></ref-list></tp:taxon-treatment>
