# Supplementary material for: ﻿Three new species of the cockroach genus Nocticola Bolívar, 1892 (Blattodea, Corydioidea, Nocticolidae) from China
Source: Zookeys. 2025 Mar 19;1232:267–84. doi: 10.3897/zookeys.1232.136907 (PMC11947728; doi:10.3897/zookeys.1232.136907)
Supplement: XML Treatment for Nocticola baiguensis [file zookeys.1232.136907-treatment3.xml]

<!DOCTYPE tp:taxon-treatment
  PUBLIC "-//TaxonX//DTD Taxonomic Treatment Publishing DTD v0 20100105//EN" "tax-treatment-NSO.dtd">
<tp:taxon-treatment xmlns:tp="http://www.plazi.org/taxpub"><tp:treatment-meta><kwd-group><label>Taxon classification</label><kwd>
                <named-content content-type="kingdom">Animalia</named-content>
              </kwd><kwd>
                <named-content content-type="order">Blattodea</named-content>
              </kwd><kwd>
                <named-content content-type="family">Nocticolidae</named-content>
              </kwd></kwd-group><mixed-citation publication-type="journal"><person-group><name><surname>Li</surname><given-names>Ting-Ting</given-names></name><name><surname>Liu</surname><given-names>De-Xing</given-names></name><name><surname>Chen</surname><given-names>Jian</given-names></name><name><surname>Wei</surname><given-names>Xiao-Ya</given-names></name><name><surname>Yue</surname><given-names>Qiao-Yun</given-names></name><name><surname>Qiu</surname><given-names>De-yi</given-names></name></person-group><article-title>﻿Three new species of the cockroach genus <italic><tp:taxon-name><tp:taxon-name-part taxon-name-part-type="genus" reg="Nocticola">Nocticola</tp:taxon-name-part></tp:taxon-name></italic> Bolívar, 1892 (<tp:taxon-name><tp:taxon-name-part taxon-name-part-type="order">Blattodea</tp:taxon-name-part></tp:taxon-name>, <tp:taxon-name><tp:taxon-name-part taxon-name-part-type="superfamily">Corydioidea</tp:taxon-name-part></tp:taxon-name>, <tp:taxon-name><tp:taxon-name-part taxon-name-part-type="family">Nocticolidae</tp:taxon-name-part></tp:taxon-name>) from China</article-title><source>Zookeys</source><day>19</day><month>03</month><year>2025</year><volume>1232</volume><fpage>267</fpage><lpage>284</lpage><pub-id pub-id-type="doi">10.3897/zookeys.1232.136907</pub-id></mixed-citation></tp:treatment-meta><tp:nomenclature><label>﻿</label><tp:taxon-name>
              <object-id xmlns:xlink="http://www.w3.org/1999/xlink" content-type="arpha" xlink:type="simple">CA279ABF-1D85-553A-8D9A-532731C3FF62</object-id>
              <tp:taxon-name-part taxon-name-part-type="genus" reg="Nocticola">Nocticola</tp:taxon-name-part>
              <tp:taxon-name-part taxon-name-part-type="species" reg="baiguensis">baiguensis</tp:taxon-name-part>
              <object-id xmlns:xlink="http://www.w3.org/1999/xlink" content-type="zoobank" xlink:type="simple">https://zoobank.org/63BC7718-864D-4327-84F6-9433E063A45D</object-id>
            </tp:taxon-name><tp:taxon-status xmlns:xlink="http://www.w3.org/1999/xlink" xlink:type="simple">sp. nov.</tp:taxon-status><xref ref-type="fig" rid="F3">Figs 3A–M</xref><xref ref-type="fig" rid="F4">, 4A–F</xref></tp:nomenclature><tp:treatment-sec sec-type="type material" id="SECID0EAKAG"><title>Type material.</title><p><bold><italic>Holotype</italic></bold>: China • 1 ♂; Guangxi Province, Guilin City, Yanshan District, Wangjia Village, Baigu Cave; <named-content xmlns:xlink="http://www.w3.org/1999/xlink" content-type="dwc:verbatimCoordinates" xlink:type="simple"><named-content content-type="geo-json" specific-use="{&#34;type&#34;:&#34;Point&#34;,&#34;coordinates&#34;:[110.342000,25.230833]}" id="NCID0EOKAG" xlink:type="simple">25°13.85'N, 110°20.52'E</named-content></named-content>; 162 m; 1 November 2023, Hao-fei Fan leg; <abbrev xmlns:xlink="http://www.w3.org/1999/xlink" xlink:title="Zhongshan Customs Technology Center" id="ABBRID0ETKAG" xlink:type="simple">ZSCTC</abbrev>-LI0001. <bold><italic>Paratype</italic></bold>: China • 9 ♂; same data as for holotype; 14 March 2024, Ting-Ting Li leg; <abbrev xmlns:xlink="http://www.w3.org/1999/xlink" xlink:title="Zhongshan Customs Technology Center" id="ABBRID0E1KAG" xlink:type="simple">ZSCTC</abbrev>-LI-0002- LI-00010 • 8 ♀; same collection data as for preceding; 14 March 2024, De-Xing Liu leg; <abbrev xmlns:xlink="http://www.w3.org/1999/xlink" xlink:title="Zhongshan Customs Technology Center" id="ABBRID0E5KAG" xlink:type="simple">ZSCTC</abbrev>-LI-00011- LI-00018 • 6 nymphs; same collection data as for preceding; 14 March 2024, Ting-Ting Li leg; <abbrev xmlns:xlink="http://www.w3.org/1999/xlink" xlink:title="Zhongshan Customs Technology Center" id="ABBRID0ECLAG" xlink:type="simple">ZSCTC</abbrev>-LI-00019- LI-00024 • 1 ♂; Guangxi Province, Guilin City, Xiangshan District, Guilin National Forest Park in Guanxi; <named-content xmlns:xlink="http://www.w3.org/1999/xlink" content-type="dwc:verbatimCoordinates" xlink:type="simple"><named-content content-type="geo-json" specific-use="{&#34;type&#34;:&#34;Point&#34;,&#34;coordinates&#34;:[110.232000,25.232167]}" id="NCID0EJLAG" xlink:type="simple">25°13.93'N, 110°13.92'E</named-content></named-content>; 148 m; 18 March 2024, Hao-fei Fan leg; <abbrev xmlns:xlink="http://www.w3.org/1999/xlink" xlink:title="Zhongshan Customs Technology Center" id="ABBRID0EOLAG" xlink:type="simple">ZSCTC</abbrev>-LI-0025 • 1 ♂; Guangxi Province, Guilin City, Diecai District, Baiyun Temple, <named-content xmlns:xlink="http://www.w3.org/1999/xlink" content-type="dwc:verbatimCoordinates" xlink:type="simple"><named-content content-type="geo-json" specific-use="{&#34;type&#34;:&#34;Point&#34;,&#34;coordinates&#34;:[110.373000,25.312500]}" id="NCID0EVLAG" xlink:type="simple">25°18.75'N, 110°22.38'</named-content></named-content>E; 526 m; 28 March 2024, Hao-fei Fan leg; <abbrev xmlns:xlink="http://www.w3.org/1999/xlink" xlink:title="Zhongshan Customs Technology Center" id="ABBRID0E1LAG" xlink:type="simple">ZSCTC</abbrev>-LI-0026 • 1 ♀; same collection data as for preceding; 28 March 2024, Hao-fei Fan leg; <abbrev xmlns:xlink="http://www.w3.org/1999/xlink" xlink:title="Zhongshan Customs Technology Center" id="ABBRID0E5LAG" xlink:type="simple">ZSCTC</abbrev>-LI-0027</p></tp:treatment-sec><tp:treatment-sec sec-type="diagnosis" id="SECID0ECMAG"><title>Diagnosis.</title><p>The absence of a specialized abdominal tergal gland places the new species into the <italic><tp:taxon-name><tp:taxon-name-part taxon-name-part-type="genus" reg="Nocticola"/><tp:taxon-name-part taxon-name-part-type="species" reg="simoni">simoni</tp:taxon-name-part></tp:taxon-name></italic> species group. This species is similar to <italic><tp:taxon-name><tp:taxon-name-part taxon-name-part-type="genus" reg="Nocticola">N.</tp:taxon-name-part><tp:taxon-name-part taxon-name-part-type="species" reg="baumi">baumi</tp:taxon-name-part></tp:taxon-name></italic> Lucañas, Blaha, Rahmadi &amp; Patoka, 2021, <italic><tp:taxon-name><tp:taxon-name-part taxon-name-part-type="genus" reg="Nocticola">N.</tp:taxon-name-part><tp:taxon-name-part taxon-name-part-type="species" reg="bolivari">bolivari</tp:taxon-name-part></tp:taxon-name></italic> Chopard, 1950, <italic><tp:taxon-name><tp:taxon-name-part taxon-name-part-type="genus" reg="Nocticola">N.</tp:taxon-name-part><tp:taxon-name-part taxon-name-part-type="species" reg="brooksi">brooksi</tp:taxon-name-part></tp:taxon-name></italic> Roth, 1995, <italic><tp:taxon-name><tp:taxon-name-part taxon-name-part-type="genus" reg="Nocticola">N.</tp:taxon-name-part><tp:taxon-name-part taxon-name-part-type="species" reg="cockingi">cockingi</tp:taxon-name-part></tp:taxon-name></italic> Trotter, McRae, Main &amp; Finston, 2017, <italic><tp:taxon-name><tp:taxon-name-part taxon-name-part-type="genus" reg="Nocticola">N.</tp:taxon-name-part><tp:taxon-name-part taxon-name-part-type="species" reg="gonzalezi">gonzalezi</tp:taxon-name-part></tp:taxon-name></italic> Lucañas &amp; Lit, 2016, <italic><tp:taxon-name><tp:taxon-name-part taxon-name-part-type="genus" reg="Nocticola">N.</tp:taxon-name-part><tp:taxon-name-part taxon-name-part-type="species" reg="leleupi">leleupi</tp:taxon-name-part></tp:taxon-name></italic> Chopard, 1966, <italic><tp:taxon-name><tp:taxon-name-part taxon-name-part-type="genus" reg="Nocticola">N.</tp:taxon-name-part><tp:taxon-name-part taxon-name-part-type="species" reg="quartermaieni">quartermaieni</tp:taxon-name-part></tp:taxon-name></italic> Trotter, McRae, Main &amp; Finston, 2017, and <italic><tp:taxon-name><tp:taxon-name-part taxon-name-part-type="genus" reg="Nocticola">N.</tp:taxon-name-part><tp:taxon-name-part taxon-name-part-type="species" reg="termitophila">termitophila</tp:taxon-name-part></tp:taxon-name></italic> Silvestri, 1946 as all these species are apterous. It can be distinguished by its eyes reduced to a few ommatidia narrowly grouped near antennal sockets (Fig. <xref ref-type="fig" rid="F3">3D</xref>), while in <italic><tp:taxon-name><tp:taxon-name-part taxon-name-part-type="genus" reg="Nocticola">N.</tp:taxon-name-part><tp:taxon-name-part taxon-name-part-type="species" reg="baumi">baumi</tp:taxon-name-part></tp:taxon-name></italic>, <italic><tp:taxon-name><tp:taxon-name-part taxon-name-part-type="genus" reg="Nocticola">N.</tp:taxon-name-part><tp:taxon-name-part taxon-name-part-type="species" reg="bolivari">bolivari</tp:taxon-name-part></tp:taxon-name></italic>, and <italic><tp:taxon-name><tp:taxon-name-part taxon-name-part-type="genus" reg="Nocticola">N.</tp:taxon-name-part><tp:taxon-name-part taxon-name-part-type="species" reg="cockingi">cockingi</tp:taxon-name-part></tp:taxon-name></italic> eyes are absent. In addition, the tegmina of this species are distinctly longer than the end of the abdomen, while in <italic><tp:taxon-name><tp:taxon-name-part taxon-name-part-type="genus" reg="Nocticola">N.</tp:taxon-name-part><tp:taxon-name-part taxon-name-part-type="species" reg="brooksi">brooksi</tp:taxon-name-part></tp:taxon-name></italic>, <italic><tp:taxon-name><tp:taxon-name-part taxon-name-part-type="genus" reg="Nocticola">N.</tp:taxon-name-part><tp:taxon-name-part taxon-name-part-type="species" reg="gonzalezi">gonzalezi</tp:taxon-name-part></tp:taxon-name></italic>, <italic><tp:taxon-name><tp:taxon-name-part taxon-name-part-type="genus" reg="Nocticola">N.</tp:taxon-name-part><tp:taxon-name-part taxon-name-part-type="species" reg="leleupi">leleupi</tp:taxon-name-part></tp:taxon-name></italic>, <italic><tp:taxon-name><tp:taxon-name-part taxon-name-part-type="genus" reg="Nocticola">N.</tp:taxon-name-part><tp:taxon-name-part taxon-name-part-type="species" reg="quartermaieni">quartermaieni</tp:taxon-name-part></tp:taxon-name></italic>, and <italic><tp:taxon-name><tp:taxon-name-part taxon-name-part-type="genus" reg="Nocticola">N.</tp:taxon-name-part><tp:taxon-name-part taxon-name-part-type="species" reg="termitophila">termitophila</tp:taxon-name-part></tp:taxon-name></italic> tegmina do not extend beyond the end of abdomen.</p><fig id="F3" position="float" orientation="portrait"><object-id xmlns:xlink="http://www.w3.org/1999/xlink" content-type="doi" xlink:type="simple">10.3897/zookeys.1232.136907.figure3</object-id><object-id xmlns:xlink="http://www.w3.org/1999/xlink" content-type="arpha" xlink:type="simple">BE923251-D30F-5300-9C1E-556FBBF1EFCC</object-id><label>Figure 3.</label><caption><p><italic><tp:taxon-name><tp:taxon-name-part taxon-name-part-type="genus" reg="Nocticola">Nocticola</tp:taxon-name-part><tp:taxon-name-part taxon-name-part-type="species" reg="baiguensis">baiguensis</tp:taxon-name-part></tp:taxon-name></italic> sp. nov.: adult male <bold>A</bold> dorsal view <bold>B</bold> ventral view; adult female <bold>C</bold> dorsal view <bold>D</bold> ventral view <bold>E</bold> male pronotum <bold>F</bold> male head <bold>G</bold> forefemur <bold>H</bold> tegmen <bold>I</bold> hindwings <bold>J</bold> supra-anal plate, ventral view <bold>K</bold> subgenital plate, ventral view <bold>L</bold> tarsal claw <bold>N</bold> hind tarsus; male genitalia <bold>M</bold> phallomeres. Abbreviations: L1, L2, L3, L4G, L4N, L4M: sclerites of the left phallomere (L1 situated in the central dorsal wall; L2 arch-shaped sclerite situated in the ventral to L1; L3 situated in the left wall protrudes a large hook-process; L4G situated in the posterior ventral wall of the ventral lobe; L4N accessory hook-like phallomere; L4M situated in the ventral wall); R1, R2, R3, R1H: sclerites of the left phallomere (R1 situated in the dorsal or ventral walls, or in the posterior part of dorsal and ventral wall; R2 a ridge on the ventral margin; R3 plate-like situated in the anteriormost ventral wall; R1H a larger lobed situated in the dorsal wall, with extensions into the ventral wall).</p></caption><graphic xmlns:xlink="http://www.w3.org/1999/xlink" xlink:href="zookeys-1232-267_article-136907__-g003.jpg" position="float" orientation="portrait" xlink:type="simple" id="oo_1285020.jpg"><uri content-type="original_file" xlink:type="simple">https://binary.pensoft.net/fig/1285020</uri></graphic></fig></tp:treatment-sec><tp:treatment-sec sec-type="description" id="SECID0E1TAG"><title>Measurements (mm).</title><p><bold>Male</bold>, pronotum: length × width: 0.80–1.01 × 1.09–1.30, tegmen: 2.29–2.32, overall length (including tegmen): 2.99–3.02, body length (the length from the tip of vertex up to the tip of abdomen): 2.85–3.35. Female, pronotum: length × width: 0.96–1.15 × 1.30–1.51, body length (the length from the tip of vertex up to the tip of abdomen): 3.16–3.67.</p></tp:treatment-sec><tp:treatment-sec sec-type="description" id="SECID0ECUAG"><title>Description.</title><p>Small size. Nymphs whitish (Fig. <xref ref-type="fig" rid="F4">4F</xref>), adult yellowish. Male. (Figs <xref ref-type="fig" rid="F3">3A, B</xref>, <xref ref-type="fig" rid="F4">4E</xref>). <bold><italic>Head</italic></bold>: vertex of head exposed; eyes reduced to a few ommatidia narrowly grouped near antennal sockets (Fig. <xref ref-type="fig" rid="F3">3F</xref>); ocelli absent (Fig. <xref ref-type="fig" rid="F3">3F</xref>). Pronotum suboval, both sides of posterior margin with weak invagination, anterior margin and lateral margin with 12 setae (Fig. <xref ref-type="fig" rid="F3">3E</xref>). <bold><italic>Tegmina and hind wings</italic></bold>: tegmina extending beyond the end of abdomen (Fig. <xref ref-type="fig" rid="F3">3A, B</xref>), veins reduced in number, densely pubescent (Fig. <xref ref-type="fig" rid="F3">3H</xref>). Lateral portions of metanotum pubescent, somewhat produced, suggesting a wing surface, but this region not separated from metanotum. <bold><italic>Legs</italic></bold>: legs long and slender (Fig. <xref ref-type="fig" rid="F3">3I</xref>). Anteroventral margin of front femur Type C1 (Fig. <xref ref-type="fig" rid="F3">3G</xref>); the first tarsus of the hind leg longer than the sum of the remaining tarsi; tarsal claws symmetrical and unspecialized (Fig. <xref ref-type="fig" rid="F3">3L</xref>), arolium and pulvillus absent (Fig. <xref ref-type="fig" rid="F3">3N</xref>). <bold><italic>Abdomen and genitalia</italic></bold>: abdominal tergal gland unspecialized. Supra-anal plate symmetrical, middle of the hind margin triangular concave. Cerci with 11 segments; ventral surface of segments without spinous setae (Fig. <xref ref-type="fig" rid="F3">3J</xref>). Subgenital symmetrical, middle of the hind margin concave (Fig. <xref ref-type="fig" rid="F3">3K</xref>). Style absent. Male genitalia: genital hook (L3) elongate, ventral to hook with approximately 17 strong setae; accessory hook-like phallomere (L4N), apex short and with double-hook, heavily sclerotized; L2 narrow, L1 elongate, process long spine-like; R1 membranous, distal capitate-like; R2 sinuate protrusion of central part, surface with scale-like tubercles; R3 membranous; R1H reduced, rounded margin (Fig. <xref ref-type="fig" rid="F3">3M</xref>).</p><p><bold>Female</bold>: Apterous (Fig. <xref ref-type="fig" rid="F4">4C, D</xref>). Supra-anal plate triangular, transverse of hind margin, middle with U-shaped invagination. Subgenital lobate (Fig. <xref ref-type="fig" rid="F3">3C, D</xref>). Cerci with 11 segments; ventral surface of segments without spinous setae.</p></tp:treatment-sec><tp:treatment-sec sec-type="etymology" id="SECID0E3WAG"><title>Etymology.</title><p>The specific name <italic><tp:taxon-name><tp:taxon-name-part taxon-name-part-type="genus" reg="Nocticola"/><tp:taxon-name-part taxon-name-part-type="species" reg="baiguensis">baiguensis</tp:taxon-name-part></tp:taxon-name></italic> is derived from the cave called Baigu Cave (Fig. <xref ref-type="fig" rid="F4">4A, B</xref>), which is the first collection site of this species.</p><fig id="F4" position="float" orientation="portrait"><object-id xmlns:xlink="http://www.w3.org/1999/xlink" content-type="doi" xlink:type="simple">10.3897/zookeys.1232.136907.figure4</object-id><object-id xmlns:xlink="http://www.w3.org/1999/xlink" content-type="arpha" xlink:type="simple">7AD0C5A1-1142-5BF4-8C3C-E08B1E8BB6BE</object-id><label>Figure 4.</label><caption><p>Habitats of <italic><tp:taxon-name><tp:taxon-name-part taxon-name-part-type="genus" reg="Nocticola">Nocticola</tp:taxon-name-part><tp:taxon-name-part taxon-name-part-type="species" reg="baiguensis">baiguensis</tp:taxon-name-part></tp:taxon-name></italic> sp. nov. from China <bold>A, B</bold> external environment of the Baigu Cave <bold>C, D</bold><italic><tp:taxon-name><tp:taxon-name-part taxon-name-part-type="genus" reg="Nocticola">N.</tp:taxon-name-part><tp:taxon-name-part taxon-name-part-type="species" reg="baiguensis">baiguensis</tp:taxon-name-part></tp:taxon-name></italic> sp. nov. found on stone, surrounded by some animal feces <bold>E</bold><italic><tp:taxon-name><tp:taxon-name-part taxon-name-part-type="genus" reg="Nocticola">N.</tp:taxon-name-part><tp:taxon-name-part taxon-name-part-type="species" reg="baiguensis">baiguensis</tp:taxon-name-part></tp:taxon-name></italic> sp. nov. found on rotting branch <bold>F</bold> nymphs of <italic><tp:taxon-name><tp:taxon-name-part taxon-name-part-type="genus" reg="Nocticola">Nocticola</tp:taxon-name-part><tp:taxon-name-part taxon-name-part-type="species" reg="baiguensis">baiguensis</tp:taxon-name-part></tp:taxon-name></italic> sp. nov.</p></caption><graphic xmlns:xlink="http://www.w3.org/1999/xlink" xlink:href="zookeys-1232-267_article-136907__-g004.jpg" position="float" orientation="portrait" xlink:type="simple" id="oo_1285021.jpg"><uri content-type="original_file" xlink:type="simple">https://binary.pensoft.net/fig/1285021</uri></graphic></fig></tp:treatment-sec><tp:treatment-sec sec-type="distribution" id="SECID0ERZAG"><title>Distribution.</title><p>China (Guangxi).</p></tp:treatment-sec></tp:taxon-treatment>
