# Supplementary material for: ﻿Three new species of the cockroach genus Nocticola Bolívar, 1892 (Blattodea, Corydioidea, Nocticolidae) from China
Source: Zookeys. 2025 Mar 19;1232:267–84. doi: 10.3897/zookeys.1232.136907 (PMC11947728; doi:10.3897/zookeys.1232.136907)
Supplement: XML Treatment for Nocticola cordiformis [file zookeys.1232.136907-treatment4.xml]

<!DOCTYPE tp:taxon-treatment
  PUBLIC "-//TaxonX//DTD Taxonomic Treatment Publishing DTD v0 20100105//EN" "tax-treatment-NSO.dtd">
<tp:taxon-treatment xmlns:tp="http://www.plazi.org/taxpub"><tp:treatment-meta><kwd-group><label>Taxon classification</label><kwd>
                <named-content content-type="kingdom">Animalia</named-content>
              </kwd><kwd>
                <named-content content-type="order">Blattodea</named-content>
              </kwd><kwd>
                <named-content content-type="family">Nocticolidae</named-content>
              </kwd></kwd-group><mixed-citation publication-type="journal"><person-group><name><surname>Li</surname><given-names>Ting-Ting</given-names></name><name><surname>Liu</surname><given-names>De-Xing</given-names></name><name><surname>Chen</surname><given-names>Jian</given-names></name><name><surname>Wei</surname><given-names>Xiao-Ya</given-names></name><name><surname>Yue</surname><given-names>Qiao-Yun</given-names></name><name><surname>Qiu</surname><given-names>De-yi</given-names></name></person-group><article-title>﻿Three new species of the cockroach genus <italic><tp:taxon-name><tp:taxon-name-part taxon-name-part-type="genus" reg="Nocticola">Nocticola</tp:taxon-name-part></tp:taxon-name></italic> Bolívar, 1892 (<tp:taxon-name><tp:taxon-name-part taxon-name-part-type="order">Blattodea</tp:taxon-name-part></tp:taxon-name>, <tp:taxon-name><tp:taxon-name-part taxon-name-part-type="superfamily">Corydioidea</tp:taxon-name-part></tp:taxon-name>, <tp:taxon-name><tp:taxon-name-part taxon-name-part-type="family">Nocticolidae</tp:taxon-name-part></tp:taxon-name>) from China</article-title><source>Zookeys</source><day>19</day><month>03</month><year>2025</year><volume>1232</volume><fpage>267</fpage><lpage>284</lpage><pub-id pub-id-type="doi">10.3897/zookeys.1232.136907</pub-id></mixed-citation></tp:treatment-meta><tp:nomenclature><label>﻿</label><tp:taxon-name>
              <object-id xmlns:xlink="http://www.w3.org/1999/xlink" content-type="arpha" xlink:type="simple">FCBA08CF-1C1B-59E3-B5E2-A8D5381EC11A</object-id>
              <tp:taxon-name-part taxon-name-part-type="genus" reg="Nocticola">Nocticola</tp:taxon-name-part>
              <tp:taxon-name-part taxon-name-part-type="species" reg="cordiformis">cordiformis</tp:taxon-name-part>
              <object-id xmlns:xlink="http://www.w3.org/1999/xlink" content-type="zoobank" xlink:type="simple">https://zoobank.org/867C3F19-3F52-4B41-80D9-8ECE341029E7</object-id>
            </tp:taxon-name><tp:taxon-status xmlns:xlink="http://www.w3.org/1999/xlink" xlink:type="simple">sp. nov.</tp:taxon-status><xref ref-type="fig" rid="F5">Figs 5A–M</xref><xref ref-type="fig" rid="F6">, 6A–C</xref></tp:nomenclature><tp:treatment-sec sec-type="type material" id="SECID0EH2AG"><title>Type material.</title><p><bold><italic>Holotype</italic></bold>: China • 1 ♂; Guangxi Province, Guilin City, Lingui District, Huixian Town, Edi Village, Yanzi Cave; <named-content xmlns:xlink="http://www.w3.org/1999/xlink" content-type="dwc:verbatimCoordinates" xlink:type="simple"><named-content content-type="geo-json" specific-use="{&#34;type&#34;:&#34;Point&#34;,&#34;coordinates&#34;:[110.187833,25.055000]}" id="NCID0EV2AG" xlink:type="simple">25°3.30'N, 110°11.27'E</named-content></named-content>; 195 m; 13 December 2023; Hao-Fei Fan leg; <abbrev xmlns:xlink="http://www.w3.org/1999/xlink" xlink:title="Zhongshan Customs Technology Center" id="ABBRID0E12AG" xlink:type="simple">ZSCTC</abbrev>-LI-0028<bold>. <italic>Paratype</italic></bold>: China • 1 ♂; Guangxi Province, Guilin City, Lingui District, Lingjiaodi Village; <named-content xmlns:xlink="http://www.w3.org/1999/xlink" content-type="dwc:verbatimCoordinates" xlink:type="simple"><named-content content-type="geo-json" specific-use="{&#34;type&#34;:&#34;Point&#34;,&#34;coordinates&#34;:[110.241667,25.226333]}" id="NCID0EF3AG" xlink:type="simple">25°13.58'N, 110°14.50'E</named-content></named-content>; 148 m; 30 December 2023; Hao-Fei Fan leg; <abbrev xmlns:xlink="http://www.w3.org/1999/xlink" xlink:title="Zhongshan Customs Technology Center" id="ABBRID0EK3AG" xlink:type="simple">ZSCTC</abbrev>-LI-0029 • 1 ♀; same collection data as for preceding; 30 December 2023; Hao-Fei Fan leg; <abbrev xmlns:xlink="http://www.w3.org/1999/xlink" xlink:title="Zhongshan Customs Technology Center" id="ABBRID0EO3AG" xlink:type="simple">ZSCTC</abbrev>-LI-0030 • 2 ♂; Guangxi Province, Guilin City, Lingui District, Huixian Town, Edi Village, <named-content xmlns:xlink="http://www.w3.org/1999/xlink" content-type="dwc:verbatimCoordinates" xlink:type="simple"><named-content content-type="geo-json" specific-use="{&#34;type&#34;:&#34;Point&#34;,&#34;coordinates&#34;:[110.170833,25.051167]}" id="NCID0EV3AG" xlink:type="simple">25°3.07'N, 110°10.25'E</named-content></named-content>; 176 m; 29 April 2024; Hao-Fei Fan leg; <abbrev xmlns:xlink="http://www.w3.org/1999/xlink" xlink:title="Zhongshan Customs Technology Center" id="ABBRID0E13AG" xlink:type="simple">ZSCTC</abbrev>-LI-0031 to 0032.</p></tp:treatment-sec><tp:treatment-sec sec-type="diagnosis" id="SECID0E53AG"><title>Diagnosis.</title><p>The absence of a specialized abdominal tergal gland places the new species into the <italic><tp:taxon-name><tp:taxon-name-part taxon-name-part-type="genus" reg="Nocticola"/><tp:taxon-name-part taxon-name-part-type="species" reg="simoni">simoni</tp:taxon-name-part></tp:taxon-name></italic>-species group. This species is similar to <italic><tp:taxon-name><tp:taxon-name-part taxon-name-part-type="genus" reg="Nocticola">N.</tp:taxon-name-part><tp:taxon-name-part taxon-name-part-type="species" reg="adebratti">adebratti</tp:taxon-name-part></tp:taxon-name></italic> Roth, 1994, <italic><tp:taxon-name><tp:taxon-name-part taxon-name-part-type="genus" reg="Nocticola">N.</tp:taxon-name-part><tp:taxon-name-part taxon-name-part-type="species" reg="babindaensis">babindaensis</tp:taxon-name-part></tp:taxon-name></italic> Roth, 1994, <italic><tp:taxon-name><tp:taxon-name-part taxon-name-part-type="genus" reg="Nocticola">N.</tp:taxon-name-part><tp:taxon-name-part taxon-name-part-type="species" reg="clavate">clavate</tp:taxon-name-part></tp:taxon-name></italic> Andersen &amp; Kjaerandsen, 1995, <italic><tp:taxon-name><tp:taxon-name-part taxon-name-part-type="genus" reg="Nocticola">N.</tp:taxon-name-part><tp:taxon-name-part taxon-name-part-type="species" reg="gerlachi">gerlachi</tp:taxon-name-part></tp:taxon-name></italic> Roth, 2003, <italic><tp:taxon-name><tp:taxon-name-part taxon-name-part-type="genus" reg="Nocticola">N.</tp:taxon-name-part><tp:taxon-name-part taxon-name-part-type="species" reg="pheromosa">pheromosa</tp:taxon-name-part></tp:taxon-name></italic> Lucañas &amp; Maosheng, 2023, <italic><tp:taxon-name><tp:taxon-name-part taxon-name-part-type="genus" reg="Nocticola">N.</tp:taxon-name-part><tp:taxon-name-part taxon-name-part-type="species" reg="scytale">scytale</tp:taxon-name-part></tp:taxon-name></italic> Andersen &amp; Kjaerandsen, 1995, <italic><tp:taxon-name><tp:taxon-name-part taxon-name-part-type="genus" reg="Nocticola">N.</tp:taxon-name-part><tp:taxon-name-part taxon-name-part-type="species" reg="wliensis">wliensis</tp:taxon-name-part></tp:taxon-name></italic> Andersen &amp; Kjaerandsen, 1995, and <italic><tp:taxon-name><tp:taxon-name-part taxon-name-part-type="genus" reg="Nocticola">N.</tp:taxon-name-part><tp:taxon-name-part taxon-name-part-type="species" reg="xiai">xiai</tp:taxon-name-part></tp:taxon-name></italic> Liu, Zhu, Dai &amp; Wang, 2017, with tegmina and wings developed. It differs from <italic><tp:taxon-name><tp:taxon-name-part taxon-name-part-type="genus" reg="Nocticola">N.</tp:taxon-name-part><tp:taxon-name-part taxon-name-part-type="species" reg="adebratti">adebratti</tp:taxon-name-part></tp:taxon-name></italic> and <italic><tp:taxon-name><tp:taxon-name-part taxon-name-part-type="genus" reg="Nocticola">N.</tp:taxon-name-part><tp:taxon-name-part taxon-name-part-type="species" reg="gerlachi">gerlachi</tp:taxon-name-part></tp:taxon-name></italic> by its ocelli absent (Fig. <xref ref-type="fig" rid="F5">5F</xref>), while in <italic><tp:taxon-name><tp:taxon-name-part taxon-name-part-type="genus" reg="Nocticola">N.</tp:taxon-name-part><tp:taxon-name-part taxon-name-part-type="species" reg="adebratti">adebratti</tp:taxon-name-part></tp:taxon-name></italic> and <italic><tp:taxon-name><tp:taxon-name-part taxon-name-part-type="genus" reg="Nocticola">N.</tp:taxon-name-part><tp:taxon-name-part taxon-name-part-type="species" reg="gerlachi">gerlachi</tp:taxon-name-part></tp:taxon-name></italic> ocelli are present. The subgenital plate of the newly described species is symmetrical (Fig. <xref ref-type="fig" rid="F5">5L</xref>), while in <italic><tp:taxon-name><tp:taxon-name-part taxon-name-part-type="genus" reg="Nocticola">N.</tp:taxon-name-part><tp:taxon-name-part taxon-name-part-type="species" reg="adebratti">adebratti</tp:taxon-name-part></tp:taxon-name></italic>, <italic><tp:taxon-name><tp:taxon-name-part taxon-name-part-type="genus" reg="Nocticola">N.</tp:taxon-name-part><tp:taxon-name-part taxon-name-part-type="species" reg="babindaensis">babindaensis</tp:taxon-name-part></tp:taxon-name></italic>, <italic><tp:taxon-name><tp:taxon-name-part taxon-name-part-type="genus" reg="Nocticola">N.</tp:taxon-name-part><tp:taxon-name-part taxon-name-part-type="species" reg="clavate">clavate</tp:taxon-name-part></tp:taxon-name></italic>, <italic><tp:taxon-name><tp:taxon-name-part taxon-name-part-type="genus" reg="Nocticola">N.</tp:taxon-name-part><tp:taxon-name-part taxon-name-part-type="species" reg="gerlachi">gerlachi</tp:taxon-name-part></tp:taxon-name></italic>, <italic><tp:taxon-name><tp:taxon-name-part taxon-name-part-type="genus" reg="Nocticola">N.</tp:taxon-name-part><tp:taxon-name-part taxon-name-part-type="species" reg="pheromosa">pheromosa</tp:taxon-name-part></tp:taxon-name></italic>, <italic><tp:taxon-name><tp:taxon-name-part taxon-name-part-type="genus" reg="Nocticola">N.</tp:taxon-name-part><tp:taxon-name-part taxon-name-part-type="species" reg="scytale">scytale</tp:taxon-name-part></tp:taxon-name></italic>, and <italic><tp:taxon-name><tp:taxon-name-part taxon-name-part-type="genus" reg="Nocticola">N.</tp:taxon-name-part><tp:taxon-name-part taxon-name-part-type="species" reg="wliensis">wliensis</tp:taxon-name-part></tp:taxon-name></italic>, the subgenital plate is asymmetrical. It differs from <italic><tp:taxon-name><tp:taxon-name-part taxon-name-part-type="genus" reg="Nocticola">N.</tp:taxon-name-part><tp:taxon-name-part taxon-name-part-type="species" reg="xiai">xiai</tp:taxon-name-part></tp:taxon-name></italic> as follows: 1) tegmina and wings extending beyond the end of abdomen, body length is about half of the wing length, while in <italic><tp:taxon-name><tp:taxon-name-part taxon-name-part-type="genus" reg="Nocticola">N.</tp:taxon-name-part><tp:taxon-name-part taxon-name-part-type="species" reg="xiai">xiai</tp:taxon-name-part></tp:taxon-name></italic> tegmina and wings slightly extend beyond the end of abdomen, but not exceeding half of the body length (Fig. <xref ref-type="fig" rid="F1">1A</xref>); 2) eyes well developed, while in <italic><tp:taxon-name><tp:taxon-name-part taxon-name-part-type="genus" reg="Nocticola">N.</tp:taxon-name-part><tp:taxon-name-part taxon-name-part-type="species" reg="xiai">xiai</tp:taxon-name-part></tp:taxon-name></italic> eyes reduced (Fig. <xref ref-type="fig" rid="F1">1B</xref>); and 3) accessory hook-like phallomere (L4N) fin-shaped, whereas L4N is parabola-like in <italic><tp:taxon-name><tp:taxon-name-part taxon-name-part-type="genus" reg="Nocticola">N.</tp:taxon-name-part><tp:taxon-name-part taxon-name-part-type="species" reg="xiai">xiai</tp:taxon-name-part></tp:taxon-name></italic> (Fig. <xref ref-type="fig" rid="F1">1C</xref>).</p><fig id="F5" position="float" orientation="portrait"><object-id xmlns:xlink="http://www.w3.org/1999/xlink" content-type="doi" xlink:type="simple">10.3897/zookeys.1232.136907.figure5</object-id><object-id xmlns:xlink="http://www.w3.org/1999/xlink" content-type="arpha" xlink:type="simple">938658FC-D14A-53E6-8660-143617B8AB82</object-id><label>Figure 5.</label><caption><p><italic><tp:taxon-name><tp:taxon-name-part taxon-name-part-type="genus" reg="Nocticola">Nocticola</tp:taxon-name-part><tp:taxon-name-part taxon-name-part-type="species" reg="cordiformis">cordiformis</tp:taxon-name-part></tp:taxon-name></italic> sp. nov.: <bold>A</bold> male, dorsal view <bold>B</bold> male, ventral view <bold>C</bold> female, dorsal view <bold>D</bold> female, ventral view <bold>E</bold> pronotum <bold>F</bold> head <bold>G</bold> front femur <bold>H</bold> tegmen <bold>I</bold> wings <bold>J</bold> supra-anal plate, ventral view <bold>K</bold> tarsal claw <bold>L</bold> subgenital plate, ventral view <bold>N</bold> hind tarsus; male genitalia, <bold>M</bold> phallomeres. Abbreviations: L1, L2, L3, L4G, L4N, L4M sclerites of the left phallomere (L1 situated in the central dorsal wall; L2 arch-shaped sclerite situated in the ventral to L1; L3 situated in the left wall protrudes a large hook-process; L4G situated in the posterior ventral wall of the ventral lobe; L4N accessory hook-like phallomere; L4M situated in the ventral wall); R1, R2, R3, R1H sclerites of the left phallomere (R1 situated in the dorsal or ventral walls, or in the posterior part of dorsal and ventral wall; R2 a ridge on the ventral margin; R3 plate-like situated in the anteriormost ventral wall; R1H a larger lobed situated in the dorsal wall, with extensions into the ventral wall).</p></caption><graphic xmlns:xlink="http://www.w3.org/1999/xlink" xlink:href="zookeys-1232-267_article-136907__-g005.jpg" position="float" orientation="portrait" xlink:type="simple" id="oo_1285022.jpg"><uri content-type="original_file" xlink:type="simple">https://binary.pensoft.net/fig/1285022</uri></graphic></fig></tp:treatment-sec><tp:treatment-sec sec-type="description" id="SECID0ETHBG"><title>Measurements (mm).</title><p>Male, pronotum: length × width: 0.81–1.02 × 0.99–1.21, tegmen: 4.04–4.25, overall length (including tegmen): 4.83–5.24, body length (the length from the tip of vertex up to the tip of abdomen): 3.19–3.27. Female, pronotum: length × width: 1.13–1.22 × 1.35–1.42, body length (the length from the tip of vertex up to the tip of abdomen): 3.45–3.66.</p></tp:treatment-sec><tp:treatment-sec sec-type="description" id="SECID0EYHBG"><title>Description.</title><p>Small size. Body tawny. <bold>Male.</bold> (Figs <xref ref-type="fig" rid="F5">5A, B</xref>, <xref ref-type="fig" rid="F6">6C</xref>). <bold><italic>Head</italic></bold>: vertex of head exposed; Eyes well developed, with heptagon concave; ocelli absent (Fig. <xref ref-type="fig" rid="F5">5F</xref>). Pronotum subtrapezoidal, densely pubescent, anterior margin and lateral margin with 12 setae (Fig. <xref ref-type="fig" rid="F5">5E</xref>). <bold><italic>Tegmina and hind wings</italic></bold>: tegmina and wings well developed, extending beyond the end of abdomen, body length is about half of the wing length (Fig. <xref ref-type="fig" rid="F5">5A, B</xref>), veins reduced in number, densely pubescent (Fig. <xref ref-type="fig" rid="F5">5H, I</xref>). <bold><italic>Legs</italic></bold>: legs long and slender. Anteroventral margin of front femur Type C1 (Fig. <xref ref-type="fig" rid="F5">5G</xref>); the first tarsus of the hind leg longer than the sum of the remaining tarsi; tarsal claws symmetrical and unspecialized (Fig. <xref ref-type="fig" rid="F5">5K</xref>), arolium and pulvillus absent (Fig. <xref ref-type="fig" rid="F5">5N</xref>). <bold><italic>Abdomen and genitalia</italic></bold>: abdominal tergal gland unspecialized. Supra-anal plate symmetrical, middle of the hind margin concave (Fig. <xref ref-type="fig" rid="F5">5J</xref>). Subgenital plate symmetrical, middle of the hind margin weakly concave (Fig. <xref ref-type="fig" rid="F5">5L</xref>). Style absent. Male genitalia: L3 elongate, ventral to hook with 7 strong setae; L4N fin-shaped; L2 narrow; left and right process of L1 towards curved, heart-shape; R1 long handle-like, covered with some setae; R2 sinuate protrusion, with scale-like tubercles; R3 membranous; R1H reduced, rounded margin, with scale-like tubercles (Fig. <xref ref-type="fig" rid="F5">5M</xref>).</p><fig id="F6" position="float" orientation="portrait"><object-id xmlns:xlink="http://www.w3.org/1999/xlink" content-type="doi" xlink:type="simple">10.3897/zookeys.1232.136907.figure6</object-id><object-id xmlns:xlink="http://www.w3.org/1999/xlink" content-type="arpha" xlink:type="simple">2C752CAE-068B-5F2A-AD69-5D910C55BE48</object-id><label>Figure 6.</label><caption><p>Habitats of <italic><tp:taxon-name><tp:taxon-name-part taxon-name-part-type="genus" reg="Nocticola">Nocticola</tp:taxon-name-part><tp:taxon-name-part taxon-name-part-type="species" reg="cordiformis">cordiformis</tp:taxon-name-part></tp:taxon-name></italic> sp. nov. from China <bold>A, B</bold> habitats of holotype specimen of <italic><tp:taxon-name><tp:taxon-name-part taxon-name-part-type="genus" reg="Nocticola">N.</tp:taxon-name-part><tp:taxon-name-part taxon-name-part-type="species" reg="cordiformis">cordiformis</tp:taxon-name-part></tp:taxon-name></italic> sp. nov. <bold>C</bold> adult of <italic><tp:taxon-name><tp:taxon-name-part taxon-name-part-type="genus" reg="Nocticola">N.</tp:taxon-name-part><tp:taxon-name-part taxon-name-part-type="species" reg="cordiformis">cordiformis</tp:taxon-name-part></tp:taxon-name></italic> sp. nov. on wood.</p></caption><graphic xmlns:xlink="http://www.w3.org/1999/xlink" xlink:href="zookeys-1232-267_article-136907__-g006.jpg" position="float" orientation="portrait" xlink:type="simple" id="oo_1285023.jpg"><uri content-type="original_file" xlink:type="simple">https://binary.pensoft.net/fig/1285023</uri></graphic></fig><p><bold>Female</bold>: Apterous. Supra-anal plate triangular, transverse of hind margin, middle with triangular invagination. Subgenital lobate (Fig. <xref ref-type="fig" rid="F5">5C, D</xref>). Cerci 11 segments; ventral surface of segments not spinous setae.</p></tp:treatment-sec><tp:treatment-sec sec-type="etymology" id="SECID0EWLBG"><title>Etymology.</title><p>The specific name is derived from the Latin word <italic><tp:taxon-name><tp:taxon-name-part taxon-name-part-type="genus" reg="Nocticola"/><tp:taxon-name-part taxon-name-part-type="species" reg="cordiformis">cordiformis</tp:taxon-name-part></tp:taxon-name></italic>, in reference to the L1 heart-shaped structure of left aedeagus.</p></tp:treatment-sec><tp:treatment-sec sec-type="distribution" id="SECID0EGMBG"><title>Distribution.</title><p>China (Guangxi).</p></tp:treatment-sec><tp:treatment-sec><!--Section generated to contain objects referenced in tp:taxon-treatment.--><fig id="F1" position="float" orientation="portrait"><object-id xmlns:xlink="http://www.w3.org/1999/xlink" content-type="doi" xlink:type="simple">10.3897/zookeys.1232.136907.figure1</object-id><object-id xmlns:xlink="http://www.w3.org/1999/xlink" content-type="arpha" xlink:type="simple">173DDA38-1261-5D15-966B-0712CBAAB91A</object-id><label>Figure 1.</label><caption><p><italic><tp:taxon-name><tp:taxon-name-part taxon-name-part-type="genus" reg="Nocticola">Nocticola</tp:taxon-name-part><tp:taxon-name-part taxon-name-part-type="species" reg="xiai">xiai</tp:taxon-name-part></tp:taxon-name></italic> Liu, Zhu, Dai &amp; Wang, 2017: <bold>A</bold> holotype male, lateral <bold>B</bold> head <bold>C</bold> phallomeres (photographs provided by Han-Qiang Wang, <abbrev xmlns:xlink="http://www.w3.org/1999/xlink" xlink:title="Institute of Entomology of the Shanghai Entomological Museum" id="ABBRID0ESMAC" xlink:type="simple">SHEM</abbrev>). Abbreviations: L1, L2, L3, L4G, L4N, L4M: sclerites of the left phallomere (L1 situated in the central dorsal wall; L2 arch-shaped sclerite situated in the ventral to L1; L3 situated in the left wall protrudes a large hook-process; L4G situated in the posterior ventral wall of the ventral lobe; L4N accessory hook-like phallomere; L4M situated in the ventral wall); R1, R3: sclerites of the left phallomere (R1 situated in the dorsal or ventral walls, or in the posterior part of dorsal and ventral wall; R3 plate-like situated in the anteriormost ventral wall).</p></caption><graphic xmlns:xlink="http://www.w3.org/1999/xlink" xlink:href="zookeys-1232-267_article-136907__-g001.jpg" position="float" orientation="portrait" xlink:type="simple" id="oo_1285018.jpg"><uri content-type="original_file" xlink:type="simple">https://binary.pensoft.net/fig/1285018</uri></graphic></fig></tp:treatment-sec></tp:taxon-treatment>
