# Supplementary material for: ﻿Three new species of the cockroach genus Nocticola Bolívar, 1892 (Blattodea, Corydioidea, Nocticolidae) from China
Source: Zookeys. 2025 Mar 19;1232:267–84. doi: 10.3897/zookeys.1232.136907 (PMC11947728; doi:10.3897/zookeys.1232.136907)
Supplement: XML Treatment for Nocticola appendiculata [file zookeys.1232.136907-treatment5.xml]

<!DOCTYPE tp:taxon-treatment
  PUBLIC "-//TaxonX//DTD Taxonomic Treatment Publishing DTD v0 20100105//EN" "tax-treatment-NSO.dtd">
<tp:taxon-treatment xmlns:tp="http://www.plazi.org/taxpub"><tp:treatment-meta><kwd-group><label>Taxon classification</label><kwd>
                <named-content content-type="kingdom">Animalia</named-content>
              </kwd><kwd>
                <named-content content-type="order">Blattodea</named-content>
              </kwd><kwd>
                <named-content content-type="family">Nocticolidae</named-content>
              </kwd></kwd-group><mixed-citation publication-type="journal"><person-group><name><surname>Li</surname><given-names>Ting-Ting</given-names></name><name><surname>Liu</surname><given-names>De-Xing</given-names></name><name><surname>Chen</surname><given-names>Jian</given-names></name><name><surname>Wei</surname><given-names>Xiao-Ya</given-names></name><name><surname>Yue</surname><given-names>Qiao-Yun</given-names></name><name><surname>Qiu</surname><given-names>De-yi</given-names></name></person-group><article-title>﻿Three new species of the cockroach genus <italic><tp:taxon-name><tp:taxon-name-part taxon-name-part-type="genus" reg="Nocticola">Nocticola</tp:taxon-name-part></tp:taxon-name></italic> Bolívar, 1892 (<tp:taxon-name><tp:taxon-name-part taxon-name-part-type="order">Blattodea</tp:taxon-name-part></tp:taxon-name>, <tp:taxon-name><tp:taxon-name-part taxon-name-part-type="superfamily">Corydioidea</tp:taxon-name-part></tp:taxon-name>, <tp:taxon-name><tp:taxon-name-part taxon-name-part-type="family">Nocticolidae</tp:taxon-name-part></tp:taxon-name>) from China</article-title><source>Zookeys</source><day>19</day><month>03</month><year>2025</year><volume>1232</volume><fpage>267</fpage><lpage>284</lpage><pub-id pub-id-type="doi">10.3897/zookeys.1232.136907</pub-id></mixed-citation></tp:treatment-meta><tp:nomenclature><label>﻿</label><tp:taxon-name>
              <object-id xmlns:xlink="http://www.w3.org/1999/xlink" content-type="arpha" xlink:type="simple">FEB017E3-866B-546B-AD90-DB3D801BE14C</object-id>
              <tp:taxon-name-part taxon-name-part-type="genus" reg="Nocticola">Nocticola</tp:taxon-name-part>
              <tp:taxon-name-part taxon-name-part-type="species" reg="appendiculata">appendiculata</tp:taxon-name-part>
              <object-id xmlns:xlink="http://www.w3.org/1999/xlink" content-type="zoobank" xlink:type="simple">https://zoobank.org/C49BF683-1E94-4EFF-8E5A-E49684049B8C</object-id>
            </tp:taxon-name><tp:taxon-status xmlns:xlink="http://www.w3.org/1999/xlink" xlink:type="simple">sp. nov.</tp:taxon-status><xref ref-type="fig" rid="F7">Figs 7A–P</xref><xref ref-type="fig" rid="F8">, 8A–D</xref></tp:nomenclature><tp:treatment-sec sec-type="type material" id="SECID0E3NBG"><title>Type material.</title><p><bold><italic>Holotype</italic></bold>: China • 1 ♂; Guangxi Province, Guilin City, Lingchuan County, Haiyang Town, Xiaofu Village, <named-content xmlns:xlink="http://www.w3.org/1999/xlink" content-type="dwc:verbatimCoordinates" xlink:type="simple"><named-content content-type="geo-json" specific-use="{&#34;type&#34;:&#34;Point&#34;,&#34;coordinates&#34;:[110.588833,25.252833]}" id="NCID0EKOBG" xlink:type="simple">25°15.17'N, 110°35.33'E</named-content></named-content>; 329 m; 26 April 2024; Hao-Fei Fan leg; <abbrev xmlns:xlink="http://www.w3.org/1999/xlink" xlink:title="Zhongshan Customs Technology Center" id="ABBRID0EPOBG" xlink:type="simple">ZSCTC</abbrev>-LI-0033. <bold><italic>Paratype</italic></bold>: China • 1 ♂, 1 ♀; same data as for holotype; Hao-Fei Fan leg; <abbrev xmlns:xlink="http://www.w3.org/1999/xlink" xlink:title="Zhongshan Customs Technology Center" id="ABBRID0EWOBG" xlink:type="simple">ZSCTC</abbrev>-LI-0034 to 0035 • 2 ♂; Guangxi Province, Guilin City, Lingui District, Huixian Town, Edi Village, <named-content xmlns:xlink="http://www.w3.org/1999/xlink" content-type="dwc:verbatimCoordinates" xlink:type="simple"><named-content content-type="geo-json" specific-use="{&#34;type&#34;:&#34;Point&#34;,&#34;coordinates&#34;:[110.170833,25.061167]}" id="NCID0E4OBG" xlink:type="simple">25°3.67'N, 110°10.25'E</named-content></named-content>; 176 m; 29 April 2024; Hao-Fei Fan leg; <abbrev xmlns:xlink="http://www.w3.org/1999/xlink" xlink:title="Zhongshan Customs Technology Center" id="ABBRID0ECPBG" xlink:type="simple">ZSCTC</abbrev>-LI-0036 to 0037.</p></tp:treatment-sec><tp:treatment-sec sec-type="diagnosis" id="SECID0EGPBG"><title>Diagnosis.</title><p>The fourth abdominal tergum specialized tergal gland places the new species into the <italic><tp:taxon-name><tp:taxon-name-part taxon-name-part-type="genus" reg="Nocticola"/><tp:taxon-name-part taxon-name-part-type="species" reg="uenoi">uenoi</tp:taxon-name-part></tp:taxon-name></italic>-species group. It closely resembles <italic><tp:taxon-name><tp:taxon-name-part taxon-name-part-type="genus" reg="Nocticola">Nocticola</tp:taxon-name-part><tp:taxon-name-part taxon-name-part-type="species" reg="currani">currani</tp:taxon-name-part></tp:taxon-name></italic> Trotter, McRae, Main &amp; Finston, 2017 in terms of the well-developed tegmina and fourth abdominal tergum specialized. It differs from <italic><tp:taxon-name><tp:taxon-name-part taxon-name-part-type="genus" reg="Nocticola">N.</tp:taxon-name-part><tp:taxon-name-part taxon-name-part-type="species" reg="currani">currani</tp:taxon-name-part></tp:taxon-name></italic> as follows: 1) wings curved, longer than tegmina and extending beyond the end of abdomen, while in <italic><tp:taxon-name><tp:taxon-name-part taxon-name-part-type="genus" reg="Nocticola">N.</tp:taxon-name-part><tp:taxon-name-part taxon-name-part-type="species" reg="currani">currani</tp:taxon-name-part></tp:taxon-name></italic> wings reduced, not extending beyond the first abdomen; 2) ventral of L3 hook with ~ 10 strong setae scattered, while in <italic><tp:taxon-name><tp:taxon-name-part taxon-name-part-type="genus" reg="Nocticola">N.</tp:taxon-name-part><tp:taxon-name-part taxon-name-part-type="species" reg="currani">currani</tp:taxon-name-part></tp:taxon-name></italic> with 11 long and strong setae clustered on distal end below the curve of L3 hook; and 3) accessory hook-like phallomere (L4N) inner margin curved and smooth at distal end, whereas L4N is spear-shaped, with longitudinal ribbing of distal end in <italic><tp:taxon-name><tp:taxon-name-part taxon-name-part-type="genus" reg="Nocticola">N.</tp:taxon-name-part><tp:taxon-name-part taxon-name-part-type="species" reg="currani">currani</tp:taxon-name-part></tp:taxon-name></italic>. In addition, the tegmina of this species are distinctly longer than the end of the abdomen, with a small appendicular field, while the tegmina of <italic><tp:taxon-name><tp:taxon-name-part taxon-name-part-type="genus" reg="Nocticola">N.</tp:taxon-name-part><tp:taxon-name-part taxon-name-part-type="species" reg="australiensis">australiensis</tp:taxon-name-part></tp:taxon-name></italic> Roth, 1988, <italic><tp:taxon-name><tp:taxon-name-part taxon-name-part-type="genus" reg="Nocticola">N.</tp:taxon-name-part><tp:taxon-name-part taxon-name-part-type="species" reg="uenoi">uenoi</tp:taxon-name-part><tp:taxon-name-part taxon-name-part-type="subspecies" reg="kikaiensis">kikaiensis</tp:taxon-name-part></tp:taxon-name></italic> Asahina, 1974, <italic><tp:taxon-name><tp:taxon-name-part taxon-name-part-type="genus" reg="Nocticola">N.</tp:taxon-name-part><tp:taxon-name-part taxon-name-part-type="species" reg="uenoi">uenoi</tp:taxon-name-part><tp:taxon-name-part taxon-name-part-type="subspecies" reg="miyakoensis">miyakoensis</tp:taxon-name-part></tp:taxon-name></italic> Asahina, 1974, <italic><tp:taxon-name><tp:taxon-name-part taxon-name-part-type="genus" reg="Nocticola">N.</tp:taxon-name-part><tp:taxon-name-part taxon-name-part-type="species" reg="uenoi">uenoi</tp:taxon-name-part><tp:taxon-name-part taxon-name-part-type="subspecies" reg="uenoi">uenoi</tp:taxon-name-part></tp:taxon-name></italic> Asahina, 1974 and <italic><tp:taxon-name><tp:taxon-name-part taxon-name-part-type="genus" reg="Nocticola">N.</tp:taxon-name-part><tp:taxon-name-part taxon-name-part-type="species" reg="rohini">rohini</tp:taxon-name-part></tp:taxon-name></italic> (Fernando, 1962) are shorter than the end of the abdomen, and without appendicular field.</p></tp:treatment-sec><tp:treatment-sec sec-type="description" id="SECID0EQTBG"><title>Measurements (mm).</title><p>Male, pronotum: length × width: 1.01–1.21 × 1.08–1.29, tegmen: 2.66–2.87, wings: 3.05–3.26, overall length (including tegmen): 4.08, body length (the length from the tip of vertex up to the tip of abdomen): 2.48–2.65. Female, pronotum: length × width: 1.10 × 1.33; body length (the length from the tip of vertex up to the tip of abdomen): 3.50.</p></tp:treatment-sec><tp:treatment-sec sec-type="description" id="SECID0EVTBG"><title>Description.</title><p>Small size. Nymphs whitish (Fig. <xref ref-type="fig" rid="F8">8B</xref>). Body yellowish. <bold>Male</bold> (Figs <xref ref-type="fig" rid="F7">7A, B</xref>, <xref ref-type="fig" rid="F8">8B, C, D</xref>). <bold><italic>Head</italic></bold>: vertex of head exposed; eyes reduced; ocelli absent (Fig. <xref ref-type="fig" rid="F7">7D</xref>). Pronotum ovoid, densely pubescent, hind margin weakly concave, anterior and lateral margins with 12 setae (Fig. <xref ref-type="fig" rid="F7">7B</xref>). <bold><italic>Tegmina and hind wings</italic></bold>: tegmina extending beyond the end of abdomen, with a small appendicular at the apical (Fig. <xref ref-type="fig" rid="F7">7H</xref>). Wings inflexion, longer than tegmina and extending beyond the end of abdomen, veins indistinct, with some setae. Hind wings are placed on both sides of the abdomen and not covered by the tegmina (Fig. <xref ref-type="fig" rid="F7">7A, B, I</xref>). <bold>Legs</bold>: legs long and slender. Anteroventral margin of front femur Type C1 (Fig. <xref ref-type="fig" rid="F7">7G</xref>); the first tarsus of the hind leg longer than the sum of the remaining tarsi; tarsal claws symmetrical and unspecialized (Fig. <xref ref-type="fig" rid="F7">7L</xref>), arolium and pulvillus absent (Fig. <xref ref-type="fig" rid="F7">7O</xref>). <bold><italic>Abdomen and genitalia</italic></bold>: second and third abdominal tergum deeply concave on hind margin, exposing the gland of the fourth abdominal tergum. Fourth abdominal tergum specialized, median area has dense setae convex and a large and deep invagination; Posterior margin has three convexities, with the middle one being smaller than the two sides (Fig. <xref ref-type="fig" rid="F7">7J, K</xref>). Supra-anal plate symmetrical, middle of the hind margin concave (Fig. <xref ref-type="fig" rid="F7">7N</xref>). Subgenital plate symmetrical, middle of the hind margin weakly concave (Fig. <xref ref-type="fig" rid="F7">7M</xref>). Style absent. Male genitalia of left phallomere: L3 elongate, ventral to hook with ~ 10 strong setae scattered; L4N inner margin smooth; L2 narrow; L1 long, apex of left process slightly curved towards L4N. Male genitalia of right phallomere: R1 medial border with several long setae; R2 sinuate protrusion, with scale-like tubercles; R3 membranous; R1H reduced, rounded margin, with scale-like tubercles (Fig. <xref ref-type="fig" rid="F7">7P</xref>).</p><fig id="F7" position="float" orientation="portrait"><object-id xmlns:xlink="http://www.w3.org/1999/xlink" content-type="doi" xlink:type="simple">10.3897/zookeys.1232.136907.figure7</object-id><object-id xmlns:xlink="http://www.w3.org/1999/xlink" content-type="arpha" xlink:type="simple">1DAAFA1E-CBD8-53BA-ADE5-B9C53BF1D49E</object-id><label>Figure 7.</label><caption><p><italic><tp:taxon-name><tp:taxon-name-part taxon-name-part-type="genus" reg="Nocticola">Nocticola</tp:taxon-name-part><tp:taxon-name-part taxon-name-part-type="species" reg="appendiculata">appendiculata</tp:taxon-name-part></tp:taxon-name></italic> sp. nov. <bold>A</bold> male, dorsal view <bold>B</bold> male, ventral view <bold>C</bold> female, dorsal view <bold>D</bold> female, ventral view <bold>E</bold> pronotum <bold>F</bold> head <bold>G</bold> front femur <bold>H</bold> tegmen <bold>I</bold> wings <bold>J, K</bold> male T4, dorsal view <bold>L</bold> tarsal claw <bold>N</bold> supra-anal plate, ventral view <bold>M</bold> subgenital plate, dorsal view <bold>O</bold> hind tarsus, male genitalia <bold>P</bold> phallomeres. Abbreviations: L1, L2, L3, L4G, L4N, L4M: sclerites of the left phallomere (L1 situated in the central dorsal wall; L2 arch-shaped sclerite situated in the ventral to L1; L3 situated in the left wall protrudes a large hook-process; L4G situated in the posterior ventral wall of the ventral lobe; L4N accessory hook-like phallomere; L4M situated in the ventral wall); R1, R2, R3, R1H: sclerites of the left phallomere (R1 situated in the dorsal or ventral walls, or in the posterior part of dorsal and ventral wall; R2 a ridge on the ventral margin; R3 plate-like situated in the anteriormost ventral wall; R1H a larger lobed situated in the dorsal wall, with extensions into the ventral wall).</p></caption><graphic xmlns:xlink="http://www.w3.org/1999/xlink" xlink:href="zookeys-1232-267_article-136907__-g007.jpg" position="float" orientation="portrait" xlink:type="simple" id="oo_1285024.jpg"><uri content-type="original_file" xlink:type="simple">https://binary.pensoft.net/fig/1285024</uri></graphic></fig><fig id="F8" position="float" orientation="portrait"><object-id xmlns:xlink="http://www.w3.org/1999/xlink" content-type="doi" xlink:type="simple">10.3897/zookeys.1232.136907.figure8</object-id><object-id xmlns:xlink="http://www.w3.org/1999/xlink" content-type="arpha" xlink:type="simple">03B0FCF5-61C2-5C6D-B9BF-78B9D99267D9</object-id><label>Figure 8.</label><caption><p>Habitats of <italic><tp:taxon-name><tp:taxon-name-part taxon-name-part-type="genus" reg="Nocticola">Nocticola</tp:taxon-name-part><tp:taxon-name-part taxon-name-part-type="species" reg="appendiculata">appendiculata</tp:taxon-name-part></tp:taxon-name></italic> sp. nov. from China <bold>A</bold> habitats of <italic><tp:taxon-name><tp:taxon-name-part taxon-name-part-type="genus" reg="Nocticola">N.</tp:taxon-name-part><tp:taxon-name-part taxon-name-part-type="species" reg="appendiculata">appendiculata</tp:taxon-name-part></tp:taxon-name></italic> sp. nov. <bold>B</bold> nymphs and an adult of <italic><tp:taxon-name><tp:taxon-name-part taxon-name-part-type="genus" reg="Nocticola">N.</tp:taxon-name-part><tp:taxon-name-part taxon-name-part-type="species" reg="appendiculata">appendiculata</tp:taxon-name-part></tp:taxon-name></italic> sp. nov. on wood <bold>C</bold><italic><tp:taxon-name><tp:taxon-name-part taxon-name-part-type="genus" reg="Nocticola">N.</tp:taxon-name-part><tp:taxon-name-part taxon-name-part-type="species" reg="appendiculata">appendiculata</tp:taxon-name-part></tp:taxon-name></italic> sp. nov., side view <bold>D</bold> female and male of <italic><tp:taxon-name><tp:taxon-name-part taxon-name-part-type="genus" reg="Nocticola">N.</tp:taxon-name-part><tp:taxon-name-part taxon-name-part-type="species" reg="appendiculata">appendiculata</tp:taxon-name-part></tp:taxon-name></italic> sp. nov. mating.</p></caption><graphic xmlns:xlink="http://www.w3.org/1999/xlink" xlink:href="zookeys-1232-267_article-136907__-g008.jpg" position="float" orientation="portrait" xlink:type="simple" id="oo_1285025.jpg"><uri content-type="original_file" xlink:type="simple">https://binary.pensoft.net/fig/1285025</uri></graphic></fig><p><bold>Female</bold>: Apterous (Fig. <xref ref-type="fig" rid="F8">8D</xref>). Supra-anal plate triangular, transverse of hind margin, U-shaped invagination slightly to the right in the middle of hind margin. Subgenital lobate (Fig. <xref ref-type="fig" rid="F7">7C, D</xref>). Cerci with 11 segments; ventral surface of segments without spinous setae.</p></tp:treatment-sec><tp:treatment-sec sec-type="etymology" id="SECID0EO1BG"><title>Etymology.</title><p>The specific name is derived from the Latin word <italic>appendiculatus</italic>, in reference to the extended appendicular field of tegmina.</p></tp:treatment-sec><tp:treatment-sec sec-type="distribution" id="SECID0EW1BG"><title>Distribution.</title><p>China (Guangxi).</p></tp:treatment-sec></tp:taxon-treatment>
